# Supplementary material for: Factors Associated with Hyperpolypharmacy and Complex Medication Regimens in Kidney Transplant Recipients
Source: J Clin Med. 2024 Jun 26;13(13):3716. doi: 10.3390/jcm13133716 (PMC11242636; doi:10.3390/jcm13133716)
Supplement: Supplementary file 1 [file jcm-13-03716-s001.zip]

Archive with 1 entries (1 files):
- jcm-3071603-supplementary.pdf
